# Supplementary material for: A bioactive mammalian disaccharide associated with autoimmunity activates STING-TBK1-dependent immune response
Source: Nat Commun. 2019 May 30;10:2377. doi: 10.1038/s41467-019-10319-5 (PMC6542856; doi:10.1038/s41467-019-10319-5)
Supplement: Supplementary file 3 — Source Data [file 41467_2019_10319_MOESM3_ESM.xlsx]

## Sheet: Figure 1a 
Figure 1A	ANDS-FACE gel and qRT-PCR mCxcl10 mRNA fold change
		Trex1 -/- fractions						Trex1 -/- fractions
														2016-10-10
(∆∆Ct) mCXCL10 mRNA fold Change
				Trex1 -/- fractions
Mock		fOS pool		1		2		3		4		5		6		7		8		9		10		11		12		13		14		15		16		17		18		19		20		21		22		23
1.01	1.01	12.46	11.94	1.3	1.07	1.05	0.86	0.7	0.64	0.6	0.49	0.39	0.48	0.44	0.5	1.2	1.67	6.32	6.28	1.11	1.94	15.19	9.99	6.87	4.73	2.01	1.37	1.18	0.96	2.01	1.7	1.91	2.76	1.07	1.22	1.95	2.12	0.46	0.61	2.57	1.72	1.64	2.35	1.99	1.42	1.49	0.82	1.21	0.85
[truncated: 2 more columns]

## Sheet: Figure 1C
Figure 1C	ANDS-FACE gel
							2017-02-17

## Sheet: Figure 1D
Figure 1D	qRT-PCR mCxcl10 mRNA fold change
(∆∆Ct) mCXCL10 mRNA fold Change
		ManGlcNAc						Man2GlcNAc
Mock		1 uM		10 uM		100 uM		1 uM		10 uM		100 uM
1.00045	1.00069	5.82686	5.38407	18.4151	18.4762	27.4615	26.8607	2.02832	1.56133	1.42316	1.45025	4.73249	4.3067

## Sheet: Figure 1E
Figure 1E	ANDS-FACE gel
							2017-03-07

## Sheet: Figure 1F
Figure 1F	qRT-PCR mCxcl10 mRNA fold change
(∆∆Ct) mCXCL10 mRNA fold Change
		Trex1 -/- fOS pool						ManGlcNAc
Mock		-		a		b		-		a		b		Mannosidase
1.00381	1.0123	38.838	30.3551	43.9241	35.197	23.6848	20.3707	29.4472	26.6286	29.9213	21.2065	8.87645	8.03185

## Sheet: Figure 1G
Figure 1G	ANDS-FACE gel
							2016-10-11

## Sheet: Figure 1H
Figure 1H	qRT-PCR mRNA fold change
(∆∆Ct) mCXCL10 mRNA fold Change
		Man(b1-4)GlcNAc						Man(a1-4)GlcNAc
Mock		1 uM		10 uM		100 uM		1 uM		10 uM		100 uM
1.00045	1.00069	5.82686	5.38407	18.4151	18.4762	27.4615	26.8607	2.46841	2.35343	2.44653	2.01531	2.13416	1.56278
(∆∆Ct) mIFIT1 mRNA fold Change
		Man(b1-4)GlcNAc						Man(a1-4)GlcNAc
Mock		1 uM		10 uM		100 uM		1 uM		10 uM		100 uM
1.03516	1.02013	4.55473	4.59446	9.38473	10.2436	15.4653	16.3508	2.32413	1.69982	2.14011	1.41462	2.47851	1.43795

## Sheet: Figure 1I
Figure 1I	qRT-PCR mRNA fold change
(∆∆Ct) mCXCL10 mRNA fold Change
Mock		Glc(1-4)GlcNAc		Gal(1-4)GlcNAc		Man(1-4)GlcNAc
1.00018	1.04031	0.3862	1.48039	0.256585	0.582773	4.3268	3.08991
(∆∆Ct) mIFIT1 mRNA fold Change
Mock		Glc(1-4)GlcNAc		Gal(1-4)GlcNAc		Man(1-4)GlcNAc
1.00167	1.03208	0.739439	0.785188	0.281235	0.571995	16.8027	7.32788

## Sheet: Figure 1J
Figure 1H	qRT-PCR mRNA fold change																				Figure 1J	qRT-PCR mRNA fold change
(∆∆Ct) mCXCL10 mRNA fold Change
		GlcNAc						Man						Mana1-CH3						Man1-CH3						Man(1-4)GlcNAc
Mock		10 uM		100 uM		1000 uM		10 uM		100 uM		1000 uM		10 uM		100 uM		1000 uM		10 uM		100 uM		1000 uM		10 uM		100 uM		1000 uM
1.04049	1.02261	1.26225	0.883109	1.49233	1.39776	2.10808	1.20928	1.47445	1.68076	0.694364	0.909436	1.49758	1.31362	0.977689	0.853239	1.23997	1.08753	2.60301	1.76208	2.39681	0.833606	3.46726	1.73841	6.76567	5.69623	8.36573	7.99732	12.618	9.79775	35.2307	22.5871

## Sheet: Figure 2B
Figure 2B	ANDS-FACE gel and mol quantification
							2017-01-05
pmol (glycan)/mg (total protein)
Trex1 -/- DMSO		Trex1 -/- ACM
2471.55	2802.61	1062.31	1333.31

[truncated: 45 more sheets: Figure 2C, Figure 2D, Figure 2E, Figure 3B, Figure 3C, Figure 3D, Figure 3E, Figure 3F, Figure 4A, Figure 4B, Figure 4C, Figure 4D, Figure 5A, Figure 5B, Figure 6A, Figure 6B, Figure 6C, Figure 6D, Figure 7A, Figure 7C …]
